# Supplementary material for: Deciphering the Role of the SREBF1 Gene in the Transcriptional Regulation of Porcine Adipogenesis Using CRISPR/Cas9 Editing
Source: Int J Mol Sci. 2024 Nov 26;25(23):12677. doi: 10.3390/ijms252312677 (PMC11641310; doi:10.3390/ijms252312677)
Supplement: Supplementary file 1 [file ijms-25-12677-s001.zip]

Archive with 1 entries (1 files):
- ijms-3320899-supplementary.pdf
